# Supplementary material for: Sex-Specific Mortality from Asbestos-Related Diseases, Lung and Ovarian Cancer in Municipalities with High Asbestos Consumption, Brazil, 2000–2017
Source: Int J Environ Res Public Health. 2022 Mar 19;19(6):3656. doi: 10.3390/ijerph19063656 (PMC8949971; doi:10.3390/ijerph19063656)
Supplement: Supplementary file 1 [file ijerph-19-03656-s001.zip]

Archive with 1 entries (1 files):
- ijerph-1582372-supplementary.pdf
